# Supplementary material for: Salivary Metabolomic Analysis Reveals Amino Acid Metabolism Shift in SARS-CoV-2 Virus Activity and Post-Infection Condition
Source: Metabolites. 2023 Feb 11;13(2):263. doi: 10.3390/metabo13020263 (PMC9962089; doi:10.3390/metabo13020263)
Supplement: Supplementary file 1 [file metabolites-13-00263-s001.zip]

Archive with 1 entries (1 files):
- metabolites-2172553-supplementary.pdf
